# Supplementary material for: Expression of Concern: Specific Inhibition of Tumor Cells by Oncogenic EGFR Specific Silencing by RNA interference
Source: PLoS One. 2024 Dec 13;19(12):e0316041. doi: 10.1371/journal.pone.0316041 (PMC11643264; doi:10.1371/journal.pone.0316041)
Supplement: S1 File — (ZIP) [file pone.0316041.s001.zip]

Archive with 10 entries (8 files):
- Day5/
- Day5/siC-2D5.bmp
- Day5/siC-3D5.bmp
- Day5/siE-2D5.bmp
- Day5/siE-3D5.bmp
- Day10/
- Day10/siC-2D10.bmp
- Day10/siC-3D10.bmp
- Day10/siE-2D10.bmp
- Day10/siE-3D10.bmp
