# Supplementary material for: Expression of Concern: Specific Inhibition of Tumor Cells by Oncogenic EGFR Specific Silencing by RNA interference
Source: PLoS One. 2024 Dec 13;19(12):e0316041. doi: 10.1371/journal.pone.0316041 (PMC11643264; doi:10.1371/journal.pone.0316041)
Supplement: S2 File — (ZIP) [file pone.0316041.s002.zip]

Archive with 4 entries (4 files):
- VivoGlo siC(3-1).bmp
- VivoGlo siC(3-2).bmp
- VivoGlo siE(3-1).bmp
- VivoGlo siE(3-2).bmp
